# Supplementary material for: Phytoplankton diversity and chemotaxonomy in contrasting North Pacific ecosystems
Source: PeerJ. 2023 Jan 3;11:e14501. doi: 10.7717/peerj.14501 (PMC9817951; doi:10.7717/peerj.14501)
Supplement: Supplemental Information 8 [file peerj-11-14501-s008.xlsx]

## Sheet: Stations
SAMPLE NAME		MOBY	CTD 4	CTD 4	CTD 4	CTD 8	CTD 8	CTD 8	CTD 14	CTD 14	CTD 14	CTD 14	MAX	fr	CTD 18	CTD 18	CTD 18	CTD 19	CTD21	CTD22	CTD22	CTD22	MAX	fr	CTD29	CTD29	CTD29	CTD33	CTD33	CTD33	CTD37	CTD37	CTD37	CTD38	CTD39	CTD40	CTD41	CTD41	CTD41	CTD43	CTD43	CTD43	CTD42	CTD44	CTD46	MAX	fr		count
Station		st0	st1	st1	st1	st1	st1	st1	st1	st1	st1	st1	0	0	st2	st2	st2	st2	st2	st2	st2	st2			st3	st3	st3	st3	st3	st3	st3	st3	st3	st3	st3	st3	st3	st3	st3	st3	st3	st3	st3	st3	st3
DATE		26.01.2017.	28.01.2017.	28.01.2017.	28.01.2017.	29.1.2017.	29.1.2017.	29.1.2017.	05.2.2017.	05.2.2017.	05.2.2017.	05.2.2017.	0	0	06.2.2017.	06.2.2017.	06.2.2017.	06.2.2017.	07.02.2017.	07.02.2017.	07.02.2017.	07.02.2017.			12.02.2017.	12.02.2017.	12.02.2017.	13.02.2017.	13.02.2017.	13.02.2017.	14.02.2017.	14.02.2017.	14.02.2017.	14.02.2017.	14.02.2017.	15.02.2017.	15.02.2017.	15.02.2017.	15.02.2017.	17.02.2017.	17.02.2017.	17.02.2017.	17.02.2017.	17.02.2017.	17.02.2017.
Depth (m)		0	0	115	130	0	115	125	0	88	128	180	0	0	0	98	128	130	0	0	95	118			0	31	42	0	27	30	0	2	38	0	0	0	0	14	27	0	80	90	0	0	0
Diatoms													0	0									0	0																						0	0
Alveus marinus	M												0	0									0	0						20			20							80						80	14.2857		7
Amphora sp.	M		190										190	10									0	0																						0	0		5
Asteromphalus sarcophagus	M												0	0									0	0																380	190					380	9.52381		6
Asterolamphus sp.	M												0	0	10								10	12.5																40						40	4.7619		6
Bacteriastrum cf. biconicum	M												0	0									0	0				570																		570	4.7619		5
Bacteriastrum cf. comosum	M	30											0	0									0	0																						0	0		5
Bacteriastrum furcatum	M												0	0									0	0							160	60	160	160												160	19.0476		8
Chaetoceros aequatorialis	M	10				10							10	10									0	0									20													20	4.7619		7
Chaetoceros affinis	M												0	0									0	0			280	1140			240									1120	4940				400	4940	28.5714		10
Chaetoceros atlanticus var. neapolitanus	M	30											0	0									0	0				360			140	40							60	60						360	23.8095		10
Chateoceros contortus	M												0	0									0	0		120	200	2090		360	1000		160	320	1900			2660					570			2660	47.619		14
Chaetoceros convolutus	M												0	0									0	0	380	180	100	1140	220	5320	1520	300	400	4560	2280	2660		1900	320					1140	80	5320	76.1905		20
Chaetoceros cf constrictus	M												0	0									0	0						20																20	4.7619		5
Chaetoceros danicus	M												0	0									0	0																380						380	4.7619		5
Chaetoceros debilis	M												0	0									0	0			1140	1140	100	1140	2280					2660		1520	100	6460	2280				200	6460	52.381		15
Chaetoceros cf. densus	M												0	0					30		20		30	25				120																		120	4.7619		7
Chaetoceros cf. decipiens	M												0	0									0	0		570		760			40	40	3420	320					190							3420	33.3333		11
Chaetoceros lauderi/teres	M												0	0					380				380	12.5																						0	0		5
Chaetoceros messanensis	M												0	0	30								30	12.5					240																	240	4.7619		6
Chaetoceros peruvianus	M												0	0					190				190	12.5							190															190	4.7619		6
Chaetoceros perpusillus	M		30		30						20		30	30									0	0																						0	0		7
Chaetoceros pseudodichaeta	M												0	0					285				285	12.5										760									80			760	9.52381		7
Chaetoceros radicans	M												0	0									0	0		380	570	1520		3420	5700	160	1080													5700	33.3333		11
Chaetoceros tetrastichon	M					10					190		190	20									0	0																						0	0		6
Chaetoceros yoga	M		10	190			10		380	190	190		380	60	95	30			190	20	20	380	380	75																						0	0		16
Chaetoceros sp.	M		2660										2660	10		10							10	12.5																			1140			1140	4.7619		7
Climacodium biconcavum	M			20									20	10									0	0							380															380	4.7619		6
Corethron hystrix	M												0	0									0	0			380									570	380									570	14.2857		7
Cyclotella choctawacheana	N												0	0									0	0														2280	40						1420	2280	14.2857		7
Dactyliosolen fragilissimus	M												0	0									0	0									380													380	4.7619		5
Dactyliosolen phuketensis	M												0	0									0	0				120		160	380	40														380	19.0476		8
Eucampia sp.	M						20						20	10									0	0			20																			20	4.7619		6
Haslea sp.(rhomboid Navicula)	M	95											0	0	20				10				20	25						20																20	4.7619		8
Haslea wawrikae	M							10					10	10									0	0																						0	0		5
Hemiaulus hauckii	M												0	0						20			20	12.5																						0	0		5
Lennoxia faveolata	N												0	0									0	0		3550	7100	1420	1420		2840	7100	2130	1420			14200	2840	5680							14200	52.381		15
Leptocylindrus mediterraneus	M			10	20	190	20			100	40		190	60	95			20	380	95	20		380	62.5	380								380						20	20			20			380	23.8095		20
Navicula sp.	M				20		95						95	20	190								190	12.5	190		380																20			380	14.2857		10
Navicula sp. 1 (rhomboid)	M						10						10	10			10			10		190	190	37.5							40		20	20					380				190			380	23.8095		13
Navicula small (<20 µm)	N	3550											0	0									0	0																						0	0		5
Nitzschia bicapitata	N	355	710	710	355				190		355		710	50	1065	10	190		1420	355			1420	62.5			760	4260		1140			710		380	190		380	760	7100	2130		1420	380		7100	57.1429		27
Nitzschia braarudii	M				10	190	20	190		190			190	50	190	190							190	25	710																					710	4.7619		12
Nitzschia sp.	M	190	570	95		10	50		190	20			570	60		190	95						190	25	20															20			380	60		380	19.0476		17
Nitzschia sp. 1	M					710							710	10		20	10		95			285	285	50																						0	0		9
Nitzschia sp. 2	M		10										10	10									0	0																						0	0		5
Nitzschia sp. 3	M		40										40	10									0	0																						0	0		5
Nitzschia longissima	M			285	95			10	190	95		10	285	60					760	950	190		950	37.5	380	2660	1900	3420	1520	1900	760	380	1140	3800	760	190	40	20	380	20						3800	76.1905		29
Nitzschia sp. Cf Fragillaria	M			380								570	570	20									0	0				570	760	190			760	20		380				100						760	33.3333		13
Nitzschia sicula	M						10		30	95			95	30		190			190		380		380	37.5	20		380	380	380	760	100		40						20	760	380					760	47.619		20
Planktoniella sol	M												0	0				10					10	12.5												40										40	4.7619		6
Plagiotropis	M			95			10		10				95	30									0	0																570						570	4.7619		8
Pleurosigma	M												0	0									0	0															190	190						190	9.52381		6
Proboscia alata	M												0	0									0	0	190	80		380	40	380	380			120	380											380	38.0952		12
Pseudo-nitzschia delicatissima	M												0	0	760								760	12.5	40								1520	2660				80	380							2660	23.8095		10
Pseudo-nitzschia pseudodelicatissima	M				30	10							30	20									0	0	1140	2280	1900	9120	2660	4180	7220	5320	2660	22420	5320	190	140	1140	950				360			22420	76.1905		22
Pseudo-nitzschia seriata	M												0	0									0	0										3800												3800	4.7619		5
Pseudosolenia caclar avis	M					10							10	10									0	0																						0	0		5
Rhizosolenia hebetata var. hemispina	M					10							10	10									0	0	190	60	60	1140	100	1140	40	20	570	380	1900		40	40	190							1900	66.6667		19
Rhizosolenia cleveii	M	10									190		190	10									0	0	380	380	20	1140		1140	760	190	190	380	760	60			20							1140	57.1429		18
Rhizosolenia cf. imbricata	M												0	0									0	0							190		20													190	9.52381		6
Thalassionema nitzschioides	M				50		40	95					95	30							10		10	12.5		1520		360	160			160	1900	20					40	180	620		760			1900	47.619		18
Thalassionema bacillare	M				20		10						20	20	20		190						190	25					380				760								20					760	14.2857		11
Thalassionema sp.	M			95								30	95	20				10		10			10	25																120						120	4.7619		9
Thalassiosira small (<20 µm)	N												0	0				710					710	12.5			2840	710		1420	2840			1420	2840	8520	8520	4970	1420	8520	710	1420	760			8520	66.6667		19
Thalassiosira socialis	M												0	0									0	0																			320			320	4.7619		5
Thalassiosira sp. A	M												0	0		95	95						95	25				190	380			760	710	380	20				380	20	190					760	42.8571		15
Thalassiosira sp. B	M												0	0									0	0										20												20	4.7619		5
Thalassiosira sp. C cf rotula	M												0	0									0	0																	380		190			380	9.52381		6
Thalassiothrix sp.	M								10	10	10	10	10	40									0	0	40																					40	4.7619		9
Unknown pennate diatoms (<20 µm)	N	4260	1065		355	190	1420		355				1420	50									0	0	10650	710		1420	710					5680	1420	1420	5680	2840	710							10650	47.619		20
DIATOMS			5285	1880	985	1340	1715	305	1355	700	995	620	1518		2475	735	590	750	3930	1460	640	855	1429.38		14710	12490	18030	33470	9070	22710	27200	14570	19150	48660	17960	16880	29000	20670	12230	26140	11840	1420	6210	1580	2100	17432.9
Dinophyceae (dinoflagellates)													0	0									0	0																						0	0		4
Tripos furca	M												0	0									0	0		20																				20	4.7619		5
Tripos fusus	M												0	0									0	0	20						20															20	9.52381		6
Tripos teres	M		10						10				10	20		10				10			10	25							20															20	4.7619		9
Tripos massiliensis	M										10		10	10						10			10	12.5																						0	0		6
Gymnodinium spp.	M	570						95	190	95	380	190	380	50				190	95				190	25	190							20	380										20			380	19.0476		16
Gymnodinium spp. (<20 µm)	N		4615	710									4615	20									0	0				1420																		1420	4.7619		7
Gyrodinium spp.	M			190		190	30	710	190	10			710	60	190	10			95	40	95		190	62.5	380	380	1140	570		760	380	380		1140	380	380	380		20	80			380			1140	66.6667		29
Gyrodinium spp. (<20 µm)	N	285	3550	1420	1065	710	355						3550	50		355	355			355			355	37.5					710	380																710	9.52381		15
Karenia sp.	M							95					95	10									0	0						190	380	760		380	380											760	23.8095		10
Oxytoxum cf. sphaeroideum	M	355	190	285		190							285	30									0	0																						0	0		8
Oxytoxum milneri	M					10	10			95			95	30		10			10				10	25								380														380	4.7619		10
Oxytoxum cf. variabile (<20 µm)	N		190		355			190		95			355	40	355			710	380				710	37.5		1420		1420			1420	1420	2130	1420	1420			710								2130	38.0952		19
Prorocentrum sp.	M						10			95			95	20									0	0	710									380												710	9.52381		8
Protoperidinium sp.	M	20											0	0									0	0																						0	0		5
Scripsiella sp	M						10					190	190	20									0	0															190							190	4.7619		7
Scripsiella (<20 µm)	N	95				710							710	10									0	0							2130	1420	2130													2130	14.2857		9
Undetermined dinoflagellates (<5 µm)	N												0	0	1420		1420						1420	25																						0	0		6
Undetermined dinoflagellates (5-10 µm)	N			355	1065	1420	1065	1065	1420	1065			1420	70				710	2130	710	1065	1065	2130	62.5	7100	4260	4260	19880		7100	2130	2840	2130													19880	38.0952		24
Undetermined dinoflagellates (10-20 µm)	N	3905	2130	1065	355	2840	1775	2840	1420	355	355	2485	2840	100	4615	1065	1065	1775	1775	2485	1775	710	4615	100	12780	15620	8520	1420			6390	19880	7810	15620	8520	5680	12780	6390	6390	4260	2130	2130	12070	5680	2840	19880	90.4762		42
DINO			10685	4025	2840	6070	3255	4995	3230	1810	745	2865	4052		6580	1450	2840	3385	4485	3610	2935	1775	3382.5		21180	21700	13920	24710	710	8430	12870	27100	14580	18940	10700	6060	13160	7100	6600	4340	2130	2130	12470	5680	2840	11302.4
Prymnesiophyceae (coccolitophorids)													0	0									0	0																						0	0		4
Calciosolenia brasiliensis	M				190		10		190		190		190	40	95	380	380			95		95	380	62.5																						0	0		13
Calciosolenia murrayi	M				190		20	190	95	570			570	50	190	20	760	380	190		95	380	760	87.5																						0	0		16
Calyptrosphaera oblonga	M										10		10	10				190	190			190	190	37.5																						0	0		8
Discosphaera tubifera	M		570	190					285	190	10		570	50	570	190	95		760	570	95	380	760	87.5																						0	0		16
Michelsarsia elegans	M			190	190		190		10	10	190		190	60	380		190						380	25																						0	0		12
Ophiaster sp.	M			95	190	95		95					190	40			950	190	190			190	950	50	380								190	380									710			710	19.0476		16
Rhabdosphaera stylifer	M		380	190						95			380	30									0	0																						0	0		7
Syracosphaera pulchra	M						20						20	10				190					190	12.5																						0	0		6
Undetermined coccolitophorids (<5µm)	N		1775	355	2485		1065	1420	1775	3550	1775	2130	3550	90	1775	3550	5325	4615	5325	2130	3905	7810	7810	100	12780		11360	5680	9940		13490	14200	9940	24140	7100	17040	9940	7100	8520	7100	6390	3550	8520	6390		24140	85.7143		39
Undetermined coccolitophorids (5-10 µm)	N	4970	2840	3905	4615	2485	1775	1065	4260	2485	4615	710	4615	100	8520	4615	3550	3905	4615	5680	6390	6035	8520	100	4260	18460	11360	8520	9230	4970	12780	22720	7100	29820	8520	5680	8520	7810	5680	12780	2840	1420	8520	9940		29820	95.2381		43
Undetermined coccolitophorids (10 - 20 µm)	N					2130	1420						2130	20	3195	355	1065	1775	2840	1775	1420	3195	3195	100	2840	1420		1420						2840	4260											4260	23.8095		19
COCCO			5565	4925	7860	4710	4500	2770	6615	6900	6790	2840	5347.5		14725	9110	12315	11245	14110	10250	11905	18275	12741.9		20260	19880	22720	15620	19170	4970	26270	36920	17230	57180	19880	22720	18460	14910	14200	19880	9230	4970	17750	16330	0	18978.6
Other													0	0									0	0																						0	0		4
Dictyocha fibula	M								10	95		190	190	30					95				95	12.5																			380	380	20	380	14.2857		11
Dictyocha speculum	M												0	0									0	0																			20	20		20	9.52381		6
Meringosphaera sp.	M		95	95									95	20						355			355	12.5							710			1420			2840									2840	14.2857		10
Phaeocystis colony	M												0	0									0	0									190	20												190	9.52381		6
Euglenophyta													0	0									0	0																						0	0		4
Eutreptia sp.	M												0	0									0	0		1420																				1420	4.7619		5
Cryptophyta													0	0									0	0																						0	0		4
Cryptophyceae	N	2485	710	355	355	710	1065	1065				355	1065	70	355		710	710	355		1065	710	1065	75	14200	7100	11360	9940	710	1520	7810	7100	4260	1420	5680	14200	32660	17040	710	11360			3550	18460	48280	48280	90.4762		37
Flagellates													0	0									0	0																						0	0		4
Phytoflagellates cf. Micromonas	N	1775				1065							1065	10									0	0	2840	1420	1420			1420	2130	2840	2840				1420			1420						2840	42.8571		15
Phytoflagellates	N	710	710	710	355	355	1065	355	355			710	1065	80	710		355						710	25	4260	1420	2840	7100	1420	710	1420			1420		4260	8520	1420		4260			2840			8520	61.9048		28
green flagellates	N												0	0									0	0													4260								4260	4260	9.52381		6
Chrysocromulina sp.	N	355											0	0									0	0																						0	0		5
Haptophyte sp.	N												0	0				355					355	12.5																						0	0		5
Other			1515	1160	710	2130	2130	1420	365	95	0	1255	1078		1065	0	1065	1065	450	355	1065	710	721.875		21300	11360	15620	17040	2130	3650	12070	9940	7290	4280	5680	18460	49700	18460	710	17040	0	0	6790	18860	52560	13949.5
MICROPHYTOPLANKTON (>20µm)		1310	4755	2405	1035	1635	595	1490	1790	1955	1430	1190	4755		2835	1345	2775	1180	4135	2185	925	2090	4135		5740	10050	8470	26230	6940	21100	23030	9010	17070	43860	14080	7130	3820	7360	3830	10600	9000	0	5540	1600	700	43860			42
NANOPHYTOPLANKTON (5-20µm)		22745	18295	9585	11360	12615	11005	8000	9775	7550	7100	6390	18295		22010	9950	14035	15265	18840	13490	15620	19525	22010		71710	55380	61820	64610	24140	18660	55380	79520	41180	85200	40140	56990	106500	53780	29910	56800	14200	8520	37680	40850	56800	106500			42
All values expressed as cells/L

## Sheet: UW
SAMPLE NAME		UW1	UW2	UW3	UW4	UW5	UW6	UW7	UW8	UW9	UW10	UW11	UW12
Station
DATE		27.1.2017.	30.1.2017.	31.1.2017.	1.2.2017.	2.2.2017.	3.2.2017.	4.2.2017.	8.2.2017.	9.2.2017.	10.2.2017.	11.2.2017.	16.2.2017.
Depth (m)		0	0	0	0	0	0	0	0	0	0	0	0
Diatoms
Alveus marinus	M											20
Amphora sp.									10
Asterolampra marylandica											10
Asteromphalus sarcophagus	M
Asterolamphus sp.
Bacteriastrum sp.	M					20
Bacteriastrum cf. Biconicum
Bacteriastrum cf. comosum	M
Bacteriastrum furcatum	M							30		380
Chaetoceros aequatorialis	M			20	190	95			190
Chaetoceros affinis												100
Chaetoceros atlanticus var. neapolitanus	M
Chateoceros contortus	M
Chaetoceros convolutus													300
Chaetoceros concavicornis	M
Chaetoceros cf constrictus
Chaetoceros danicus	M
Chaetoceros debilis	M										20		160
Chaetoceros cf. densus	M
Chaetoceros didymus	M
Chaetoceros cf. decipiens	M
Chaetoceros lauderi/teres	M
Chaetoceros cf. laciniosus	M
Chaetoceros messanensis
Chaetoceros cf. simplex	M
Chaetoceros peruvianus	M	10
Chaetoceros perpusillus	M						60		380
Chaetoceros pseudodichaeta	M						190		30
Chaetoceros pseudobrevis	M
Chaetoceros radicans	M
Chaetoceros tetrastichon												60
Chaetoceros yoga	M						10		10	95	60
Chaetoceros sp.	M	95					20				380	40
Chaetoceros sp. 1 (single cell)	M
Chaetoceros socialis	M
Climacodium biconcavum	M		95				10	10
Corethron hystrix	M
Cyclotella choctawacheana
Dactyliosolen fragilissimus	M
Dactyliosolen phuketensis	M
Eucampia sp.	M
Guinardia delicatula	M
Guinardia flaccida									10
Haslea sp.(rhomboid Navicula)	M			10					20	10		20
Haslea wawrikae									10
Hemiaulus hauckii
Lennoxia faveolata	N												5680
Leptocylindrus danicus	M										190
Leptocylindrus mediterraneus	M				95	190	10	20	190		20	40
Meuniera membranacea	M
Navicula cf. robusta	M
Navicula sp.	M		95		190			570
Navicula sp. 1 (rhomboid)	M
Navicula small (<20 µm)	N	1065
Nitzschia bicapitata	N	380	760	1065	190		355	1420	355			710	710
Nitzschia braarudii	M						20		95
Nitzschia sp.	M		190		285	190	190	190	190			20
Nitzschia sp. 1	M
Nitzschia sp. 2	M
Nitzschia sp. 3	M
Nitzschia longissima	M						95	1330	1330	950	190	180	950
Nitzschia sp.4 (40 um long)	M
Nitzschia sp. Cf Fragillaria
Nitzschia sp. zig zag chains cf. Neodelphineis	M
Nitzschia sicula	M								380	10	190		60
Planktoniella sol	M												190
Plagiotropis	M	20						10	95
Pleurosigma
Proboscia alata	M											20
Pseudo-nitzschia delicatissima	M											40
Pseudo-nitzschia pseudodelicatissima	M								40	190	190	1140
Pseudo-nitzschia seriata	M
Pseudosolenia caclar avis
Rhizosolenia hebetata var. hemispina	M											60
Rhizosolenia cleveii	M
Rhizosolenia cf. imbricata
Skeletonema sp.													50
Thalassionema nitzschioides							20
Thalassionema bacillare	M		190			10			20	40		20
Thalassionema sp.	M				190
Thalassiosira small (<20 µm)	N				355								710
Thalassiosira socialis
Thalassiosira sp. A	M						10	95				380	20
Thalassiosira sp. B	M
Thalassiosira sp. C cf rotula	M
Thalassiothrix sp.	M								20		10	20
Unknown pennate diatoms (<20 µm)	N			355						355		710
Dinophyceae (dinoflagellates)
Tripos furca	M						10
Tripos fusus	M
Tripos macroceros										10
Tripos symmetricum									10
Tripos teres	M		95				190	10			30
Tripos massiliense								10
Gymnodinium spp.	M		380	355			20	20				40
Gymnodinium spp. (<20 µm)
Gyrodinium spp.	M	95		10	380	95	30	30	475	10		40
Gyrodinium spp. (<20 µm)	N										355
Karenia sp.	M			10				20	190				190
Mesoporos perforatus	M
Oxytoxum cf. sphaeroideum	M				95	355	355
Oxytoxum milneri	M
Oxytoxum cf. variabile (<20 µm)	N	355	2130				355	355			710
Prorocentrum sp.	M											760
Protoperidinium sp.	M
Scripsiella sp	M
Scripsiella (<20 µm)	N								710
Undetermined dinoflagellates (<5 µm)	N
Undetermined dinoflagellates (5-10 µm)	N
Undetermined dinoflagellates (10-20 µm)	N	2840	4970	2130	1775	2485	1775	4260	6035	6390	6390	5680	13490
Prymnesiophyceae (coccolitophorids)
Calciosolenia brasiliensis	M							10	95	95
Calciosolenia murrayi	M						10	760	950	380
Calyptrosphaera oblonga	M			95			95
Discosphaera tubifera	N	380	570			570	30	285		570		190
Michelsarsia elegans	N	380						10	190		10
Ophiaster sp.	M
Rhabdosphaera stylifer	M					710		95	190			380
Scyphosphaera apstenii									10
Syracosphaera pulchra	M		95				10		190			380
Undetermined coccolitophorids (<5µm)	N	2840	710	355	355	355	1420	3550	4970	3195	1420	1420	2840
Undetermined coccolitophorids (5-10 µm)	N	3195	2485	2485	1065		4260	7100	10650	8165	2840	710	22010
Undetermined coccolitophorids (10 - 20 µm)	N							3195	2840	2130
Other
Dictyocha fibula	M						10	190	10
Dictyocha speculum	M												190
Meringosphaera sp.	M				95		20			190
Phaeocystis colony	M				95
cf. Richelia (cyano colony)	M		95			190		190
Euglenophyta
Eutreptia sp.	M
Cryptophyta
Cryptophyceae	N	1065	355	355		1065		1775	355	355	710	2130	26270
Flagellates
Phytoflagellates cf. Micromonas	N
Phytoflagellates	N			710								2130
green flagellates													2840
Chrysocromulina sp.
Haptophyte sp.
MICROPHYTOPLANKTON (>20µm)
NANOPHYTOPLANKTON (5-20µm)
All values expressed as cells/L

## Sheet: NET
		Station 1				Station 2
	MOBY CTD1, 0m 12 L prof na 20 um /NET	CTD8, 125 m	CTD 4 , net	CTD 14, NET 128m, 88m		CTD18
	26.1.2017.	29.1.2017	28.1.2017.	NET		6.2.2017.
				5.2.2017.
	Bacteriastrum cf comosum			Alveus marinus		Chaetoceros cf perpusillus
	cf. Tropidoneis			Asterolamphus heptactis		Chaetoceros pseudosymmetricus
	Chaetoceros aequatorialis			Asterolampra marylandica		Navicula/Haslea
	Chaetoceros cf. Perpusillus single cell			cf. Fragillaria/Fragillariopsis		Dytilum?
	Chaetoceros dadayi			Chaetoceros aequatorialis		Chaetoceros cf diversus (sp?)
	Chaetoceros tetrastichon			Chaetoceros atlanticus var neapolitanus		Plagiotropis
	Climacodium biconcavum			Chaetoceros cf perpusillus		Tropidoneis?
	Cylindrotheca closterium			Chaetoceros coarctatus		Thalassiosira
	Hemiaulus hauckii			Chaetoceros convolutus		Rhizosolenia clevei var communis
	Leptocylindrus mediterraneus			Chaetoceros diversus		Chaetoceros messanensis
	Navicula sp. (mala)			Chaetoceros messanensis		Pseudosolenia calcar avis
	Nitzschia bicapitata			Chaetoceros pseudodichaeta		Proboscia alata
	Nitzschia sp. 1			Chaetoceros pseudosymmetricus		Thalassiothrix sp
	Nitzschia sp.2			Cyclotella		Thalassionema like
	Nitzschia sp.3			Gossliera tropica		Nitzschia sp
	Pennate undentified diatom 1			Guinardia flaccida		Chaetoceros pseudodichaeta
	Rhizosolenia cf. Castracanei			Hemiaulus hauckii		Asterolampra marylandica
	Rhizosolenia cf. Pungens			Leptocylindrus mediterraneus		Asterolamphus heptactis
	Rhizosolenia cf. Stylifer			Nitzschia bicapitata		Pseudonitzschia pseudodelicatissima
	Rhizosolenia clevei var. communis			Nitzschia braarudii		Leptocylindrus mediterraneus
	Richelia intracelularis (symbiont Rhizosolenia)			Nitzschia longissima		Chaetoceros decipiens
	st 0			Planktoniella sol		Chaetoceros debilis
DIATOMS	Thalassionema sp.			cf Plagiotropis		Chaetoceros lauderi/teres
	Thalassiosira sp.			Podolapas palmipes		Guinardia flaccida
				Proboscia alata		Fragillaria?
				Pseudonitzschia pseudodelicatissima		Nitzschia sp 1
				Rhizosolenia clevei var communis		Thalssionema bacillare
				Thalassionema bacillare		Chaetoceros peruvianus
				Thalassionema nitzschioides		Chaetoceros tetrastichon
				Thalassiosira sp.		Nitzschia longissima
				Neodelphineis indica		Haslea/Navicula?
				cf Haslea wavrikae		Planktoniella sol
				Pseudosolenia calcar avis		Bacteriastrum comosum
				Chaetoceros dadayi		Bacteriastrum sp
				Chaetoceros cf. affinis		Nitzschia braarudii
				Proboscia alata		Nitschia bicapitata
				Nitzschia		Gossliera tropica
				Thalassiotrix sp.?		Hemiaulus hauckii
DINOFLAGELLATES				Cyclotella		Navicula?
				Rhizosolenia cf hebetata		Nitschia sicula
				Navicula cf robusta		Neodelphineis indica
	Scripsiella like			Chaetoceros cf. pseudoaurivilli		Chaetoceros cf convolutus
	Tripos tripos			Cahetoceros peruvianus		Chaetoceros aequatorialis
	Gymnodinium sp.					Chaetoceros indicum
	Prorocentrum micans					Guinardia flaccida
	Tripos furca
	Tripos concilians			Dinophysis acuminata		Oxytoxum sp 1
	Tripos cf. teres			Oxytoxum sp.1		Tripos teres
	Podolampas			Tripos carriense		Phalacroma
	Tripos extensum			Meringosphaera ter		Tripos pentagonum
	Prorocentrum rostratum			Tripos symmetricus		Podolampas
	Prorocentrum cf. Compressum			Protoperidinium spp.		Dinophysis
	Gymonodinium sp.			Tripos teres		Prorocentrum cf balticum
	Phalacroma sp.			Podolampas palmipes		Phalacroma
	Tripos carriense			Tripos lineatum		Oxytoxum sp 2
	Protoperidinium bipes			Tripos furca		Dinophysis rotundata
	Tripos cf pulchellum			Oxytoxum sp. 2		Ceratocorys
	Dinophysis acuminata			Oxytoxum sp. 3		Tripos cf massiliense
SILICOFLAGELLATES						Protoperidinium
	Dictyocha fibula
COCCOLITHOPHORES
	Discosphaera tubifera
	cf. Helicosphaera
	Acanthoica quattrospina			Dictyocha fibula
				Meringosphaera tenerrima
				Calciosolenia murrayi		Rhabdosphaera stylifera
				Calciosolenia brasiliensis		Calciosolenia murrayi
				Rhabdosphaera stylifera		Calciosolenia brasiliensis
				Syracosphaera pulchra		cooco
				Ophiaster sp.		Discosphaera tubifera
				Michaelsarsia adriatica		Michaelsarsia adriatica
				Discosphaera tubifera		Calyptrosphaera
				Acanthoica quattrospina		Syracosphaera pulchra
				Scyphosphaera apstenii		Ophiaster
						Tripos fusus

## Sheet: Sheet1
	st1	st2	st3
Diatoms	1518	1429.38	17432.9
Dino	4052	3382.5	11302.4
Cocco	5348	12741.9	18978.6
Others	1078	721.875	13949.5

## Sheet: cocco
LM		station 1
Calciosolenia brasiliensis
Calciosolenia murrayi
Calyptrosphaera oblonga
Discosphaera tubifera
Michelsarsia elegans
Ophiaster sp.
Rhabdosphaera stylifera
Syracosphaera pulchra
SEM
station 2
Emiliania huxleyi type B
Acanthoica quattrospina
Rhabdosphaera clavigera
Umbellosphaera irregolaris
Umbilicosphaera tenuis
Helicosphaera carteri
Gephyrocapsa ericsonii
Discosphaera tubifera
Michaelsarsia adriaticus
Syracospahera corolla
Syracosphaera rotula
Coronosphaera/Syracosphaera mediterranea
Gephyrocapsa ericsonii protohuxleyi type
Syracosphaera pulchra
Rhabdosphaera xiphos
Acanthoica quattrospina
Syracosphaera sp.
Emiliania huxleyi type A
Scyphosphaera apstenii
Ophiaster formosus
Syracosphaera nodosa
Calciosolenia corselii
Syracosphaera anthos
Calciosolenia murrayi
station 3
Syracosphaera banockii
Helicosphaera carteri
E. huxleyi type A overcalcified
Calcidiscus leptoporus subsp. quadriperforatus
E. huxleyi type B
Syracosphaera molischii type 2
Ophiaster formosus
Gephyrocapsa muellerae
Polycrater sp.
Syracosphaera molischii HOL
Syracosphaera hirsuta
Syracosphaera marginaporata
Syracosphaera cf dilatata
Syracosphaera mediterranea
Syracosphaera rotula
S. molischii HOL
Syracosphaera ossa type 2
